# Supplementary material for: Serendipitous compound action potential oscillations reveal glycolytic astrocyte and oxidative axon interstitial K+ buffering in central white matter
Source: Exp Physiol. 2025 Nov 10;111(3):1313–29. doi: 10.1113/EP093107 (PMC12949168; doi:10.1113/EP093107)
Supplement: Supplementary file 1 — Supplementary Material. [file EPH-111-1313-s002.xlsx]

## Sheet: Fig 1E
76.65	26.97	8.6
189.81	25.47	8.15
153.48	8.75	14.303
99.5	56.87	7
91.86	44.5	4.5
119.7	16.25	4.067
20.32	71.38	24.233
77.32	20.48	10.8
77.75	20.73	6.3
24.72	12.58	9.5
53.47	16.33
18.88	13.47
82	6
228	14.02
155.97	9.12
182.57	41.48
19.58
129.28
82.45
51.68
46.35
60.08
56.94
86.1
51.34
9.49
78.52

## Sheet: Fig 1F
	0.16	0.30303	0.30581
	0.0980392	0.285714	0.255102
	0.105263	0.363636	0.280112
	0.0793651	0.226757	0.425532
	0.0636943	0.357143	0.3367
	0.0694444	0.217391	0.37594
	0.135135	0.243902	0.454545
	0.159236	0.263158	0.381679
	0.2	0.37037	0.322581
	0.0909091	0.322581	0.357143
	0.0921659	0.3125	0.344828
	0.108696	0.25
	0.138889	0.27027
	0.0729927	0.344828
	0.0613497	0.227273
	0.151515	0.263158
	0.107527	0.37037
	0.153846
	0.0892857
	0.0757576
	0.119048
	0.106383
	0.1
	0.140845
	0.0675676
	0.116279
	0.15625
	0.102041
	0.119048

## Sheet: Fig 2C
	P2-P1	P3-P2		P2-P1	P3-P2		P2-P1	P3-P2		P2-P1	P3-P2
	0	0		0.92	1.02		2.4	6.72		4.06	7.82
	0.05	0.04		0.62	0.77		0.94	6.1		3.4	9.3
	0	0		0.81	0.91		1.49	3.18		3.82	9.1
	0.02	0.2		0.99	1.2		2.52	6.1		4.85	13.65
	0.03	0.12		1.03	1.56		4.39	6.55		4.72	8.15
	0	0.23
	0.17	0.13		8
	0.03	0

## Sheet: Fig 3B
	Ko
	3	2.87	2.9	3.1
	7.5	3.844	4.4	3.7
	9	4.9	5.2	4.5
	12	5.7	5.5	5.8
	15	6.95	7	6.7
	18	7.7	7.75	7.5

## Sheet: Fig 3C
		aCSF K	CAP	SD			aCSF K	CAP	SD
		3	0.99	5.7801e-05			3	0.99	5.77951e-05
		7.5	0.923333	0.00149029			7.5	0.923333	0.00149031
		9	0.743333	0.00160536			9	0.743333	0.00160536
		12	0.47	3.28636e-05			12	0.47	3.28572e-05
		15	0.203333	0.000718768			15	0.203333	0.000718739
		18	0	0.00257302			18	0	0.00257305

## Sheet: Fig 3D
	3	-82.7415	-82	-81.0805
	5	-73.4239	-72	-68.2133
	10	-60.7806	-60	-50.7536
	12	-57.455	-57	-46.161
	30	-40.7415	-42	-23.0805
	40	-35.4941	-35	-15.8341

## Sheet: Fig 5C
	10	0.688581	0.968091	0.542817
	20	1.82033	1.60885	1.34153
	30	3.00974	2.56907
	35	3.94486	2.88817
	40	4.2045	3.26816	2.46348
	50	4.89192	2.97594	2.54106

## Sheet: Fig 5D
	7.5	9
	13.1589	20.8122
	7.23804	15.6947
	8.98715	39.0143
	11.5972	59.9141
		29.4535

## Sheet: Fig 5E
	10	-0.76337	-1.00972	-0.505
	20	-1.66221	-1.23998	-0.94456
	30	-2.18681	-1.62462
	35	-2.78694	-1.89898
	40	-3.3177	-1.80979	-1.70378
	50	-3.18565	-2.16044	-1.53661

## Sheet: Fig 5F
	7.5	9
	38.5633	9.81452
	20.7286	12.3262
	1.63	23.455
	10.9893	50.2295
		11.0793

[truncated: 2 more sheets: Fig 5H, Fig 6B]
